# Supplementary material for: Diagnosis of bacterial meningitis in Ghana: Polymerase chain reaction versus latex agglutination methods
Source: PLoS One. 2019 Jan 17;14(1):e0210812. doi: 10.1371/journal.pone.0210812 (PMC6336253; doi:10.1371/journal.pone.0210812)
Supplement: S1 Dataset — (ODS) [file pone.0210812.s001.ods]

## Sheet: Sheet1
AgeYears	Sex	Pastorex	Wellcogen	PCR
3	1-M	03-NmW	03-NmW	03-NmW
2	1-M	03-NmW	Negative	03-NmW
2	2-F	03-NmW	Negative	03-NmW
2	1-M	7-Hib	7-Hib	7-Hib
1	1-M	Negative	Negative	Negative
1	1-M	Negative	Negative	Negative
1	2-F	Negative	Negative	Negative
1	2-F	Negative	Negative	Negative
1	M	Negative	Negative	Negative
2	2-F	Negative	Negative	Negative
2	2-F	Negative	Negative	Negative
3	1-M	Negative	Negative	Negative
3	1-M	Negative	Negative	Negative
3	F	Negative	Negative	Negative
4	1-M	Negative	Negative	Negative
4	1-M	Negative	Negative	Negative
4	2-F	Negative	Negative	Negative
1	1-M	Negative	Negative	Negative
1	2-F	Negative	Negative	Negative
2	1-M	Negative	Negative	Negative
2	1-M	Negative	Negative	Negative
3	1-M	Negative	Negative	Negative
3	1-M	Negative	Negative	Negative
3	2-F	Negative	Negative	Negative
4	1-M	Negative	Negative	Negative
4	1-M	Negative	Negative	Negative
4	1-M	Negative	Negative	Negative
4	2-F	Negative	Negative	Negative
4	1-M	Negative	Negative	S. pneumoniae
4	2-F	S. pneumoniae	Negative	S. pneumoniae
2	1-M	S. pneumoniae	S. pneumoniae	S. pneumoniae
4	F	S. pneumoniae	S. pneumoniae	S. pneumoniae
4	F	S. pneumoniae	S. pneumoniae	S. pneumoniae
5	1-M	03-NmW	Streptococcus B	03-NmW
5	1-M	03-NmW	03-NmW	03-NmW
6	1-M	03-NmW	03-NmW	03-NmW
6	2-F	03-NmW	03-NmW	03-NmW
7	1-M	03-NmW	03-NmW	03-NmW
7	1-M	03-NmW	03-NmW	03-NmW
7	2-F	03-NmW	03-NmW	03-NmW
7	2-F	03-NmW	03-NmW	03-NmW
7	2-F	03-NmW	03-NmW	03-NmW
8	1-M	03-NmW	03-NmW	03-NmW
8	1-M	03-NmW	03-NmW	03-NmW
9	1-M	03-NmW	03-NmW	03-NmW
9	1-M	03-NmW	03-NmW	03-NmW
9	2-F	03-NmW	03-NmW	03-NmW
9	2-F	03-NmW	03-NmW	03-NmW
9	2-F	03-NmW	03-NmW	03-NmW
10	2-F	03-NmW	03-NmW	03-NmW
10	2-F	03-NmW	03-NmW	03-NmW
12	1-M	03-NmW	03-NmW	03-NmW
12	2-F	03-NmW	03-NmW	03-NmW
13	2-F	03-NmW	03-NmW	03-NmW
15	1-M	03-NmW	03-NmW	03-NmW
16	1-M	03-NmW	03-NmW	03-NmW
16	1-M	03-NmW	03-NmW	03-NmW
16	2-F	03-NmW	03-NmW	03-NmW
17	2-F	03-NmW	03-NmW	03-NmW
16	1-M	S. pneumoniae	03-NmW	S. pneumoniae
8	2-F	03-NmW	03-NmW	03-NmW
16	2-F	03-NmW	03-NmW	03-NmW
18	2-F	03-NmW	03-NmW	03-NmW
6	2-F	03-NmW	3-NmW/Y	03-NmW
7	2-F	03-NmW	3-NmW/Y	03-NmW
12	2-F	03-NmW	3-NmW/Y	03-NmW
17	1-M	03-NmW	3-NmW/Y	03-NmW
18	1-M	03-NmW	3-NmW/Y	03-NmW
12	1-M	Hib	Hib	Hib
12	2-F	03-NmW	Negative	03-NmW
18	2-F	03-NmW	Negative	03-NmW
18	F	03-NmW	Negative	03-NmW
6	1-M	Negative	Negative	03-NmW
5	2-F	Negative	Negative	Negative
6	1-M	Negative	Negative	Negative
6	1-M	Negative	Negative	Negative
6	1-M	Negative	Negative	Negative
6	2-F	Negative	Negative	Negative
6	2-F	Negative	Negative	Negative
6	2-F	Negative	Negative	Negative
6	F	Negative	Negative	Negative
6	M	Negative	Negative	Negative
6	M	Negative	Negative	Negative
7	1-M	Negative	Negative	Negative
7	1-M	Negative	Negative	Negative
7	1-M	Negative	Negative	Negative
7	1-M	Negative	Negative	Negative
7	1-M	Negative	Negative	Negative
7	2-F	Negative	Negative	Negative
7	2-F	Negative	Negative	Negative
8	1-M	Negative	Negative	Negative
8	1-M	Negative	Negative	Negative
8	1-M	Negative	Negative	Negative
8	1-M	Negative	Negative	Negative
8	1-M	Negative	Negative	Negative
8	1-M	Negative	Negative	Negative
8	2-F	Negative	Negative	Negative
8	M	Negative	Negative	Negative
9	1-M	Negative	Negative	Negative
9	2-F	Negative	Negative	Negative
10	1-M	Negative	Negative	Negative
10	1-M	Negative	Negative	Negative
10	1-M	Negative	Negative	Negative
10	1-M	Negative	Negative	Negative
10	2-F	Negative	Negative	Negative
10	2-F	Negative	Negative	Negative
11	1-M	Negative	Negative	Negative
11	1-M	Negative	Negative	Negative
11	1-M	Negative	Negative	Negative
11	1-M	Negative	Negative	Negative
11	2-F	Negative	Negative	Negative
12	1-M	Negative	Negative	Negative
12	1-M	Negative	Negative	Negative
12	2-F	Negative	Negative	Negative
13	1-M	Negative	Negative	Negative
13	2-F	Negative	Negative	Negative
13	2-F	Negative	Negative	Negative
14	2-F	Negative	Negative	Negative
15	1-M	Negative	Negative	Negative
15	1-M	Negative	Negative	Negative
15	2-F	Negative	Negative	Negative
15	2-F	Negative	Negative	Negative
16	1-M	Negative	Negative	Negative
16	1-M	Negative	Negative	Negative
16	1-M	Negative	Negative	Negative
16	2-F	Negative	Negative	Negative
16	2-F	Negative	Negative	Negative
17	1-M	Negative	Negative	Negative
17	2-F	Negative	Negative	Negative
17	2-F	Negative	Negative	Negative
17	2-F	Negative	Negative	Negative
17	2-F	Negative	Negative	Negative
18	1-M	Negative	Negative	Negative
18	1-M	Negative	Negative	Negative
18	1-M	Negative	Negative	Negative
18	2-F	Negative	Negative	Negative
18	2-F	Negative	Negative	Negative
18	M	Negative	Negative	Negative
10	1-M	Negative	Negative	S. pneumoniae
16	2-F	S. pneumoniae	Negative	S. pneumoniae
16	2-F	S. pneumoniae	Negative	S. pneumoniae
18	2-F	S. pneumoniae	Negative	S. pneumoniae
8	1-M	S.pneumoniae	Negative	S. pneumoniae
15	2-F	S.pneumoniae	Negative	S. pneumoniae
10	1-M	S.pneumoniae	Negative	S. pneumoniae
12	2-F	Negative	Negative	Negative
5	2-F	S. pneumonia	Negative	Negative
12	1-M	S. pneumoniae	S. pneumoniae	S. pneumoniae
6	1-M	S. pneumoniae	S. pneumoniae	S. pneumoniae
14	2-F	S. pneumoniae	S. pneumoniae	S. pneumoniae
5	1-M	S. pneumoniae	S. pneumoniae	S. pneumoniae
6	1-M	S. pneumoniae	S. pneumoniae	S. pneumoniae
7	2-F	S. pneumoniae	S. pneumoniae	S. pneumoniae
8	1-M	S. pneumoniae	S. pneumoniae	S. pneumoniae
8	1-M	S. pneumoniae	S. pneumoniae	S. pneumoniae
11	1-M	S. pneumoniae	S. pneumoniae	S. pneumoniae
11	2-F	S. pneumoniae	S. pneumoniae	S. pneumoniae
11	2-F	S. pneumoniae	S. pneumoniae	S. pneumoniae
11	2-F	S. pneumoniae	S. pneumoniae	S. pneumoniae
11	2-F	S. pneumoniae	S. pneumoniae	S. pneumoniae
11	M	S. pneumoniae	S. pneumoniae	S. pneumoniae
12	1-M	S. pneumoniae	S. pneumoniae	S. pneumoniae
12	1-M	S. pneumoniae	S. pneumoniae	S. pneumoniae
12	F	S. pneumoniae	S. pneumoniae	S. pneumoniae
13	1-M	S. pneumoniae	S. pneumoniae	S. pneumoniae
13	1-M	S. pneumoniae	S. pneumoniae	S. pneumoniae
13	1-M	S. pneumoniae	S. pneumoniae	S. pneumoniae
14	1-M	S. pneumoniae	S. pneumoniae	S. pneumoniae
14	1-M	S. pneumoniae	S. pneumoniae	S. pneumoniae
14	2-F	S. pneumoniae	S. pneumoniae	S. pneumoniae
14	2-F	S. pneumoniae	S. pneumoniae	S. pneumoniae
14	2-F	S. pneumoniae	S. pneumoniae	S. pneumoniae
14	2-F	S. pneumoniae	S. pneumoniae	S. pneumoniae
15	2-F	S. pneumoniae	S. pneumoniae	S. pneumoniae
15	2-F	S. pneumoniae	S. pneumoniae	S. pneumoniae
16	1-M	S. pneumoniae	S. pneumoniae	S. pneumoniae
16	1-M	S. pneumoniae	S. pneumoniae	S. pneumoniae
17	1-M	S. pneumoniae	S. pneumoniae	S. pneumoniae
10	1-M	S.pneumoniae	S. pneumoniae	S. pneumoniae
13	2-F	S.pneumoniae	S. pneumoniae	S. pneumoniae
9	2-F	03-NmW	Streptococcus B	03-NmW
11	1-M	S. pneumoniae	Streptococcus B	S. pneumoniae
19	1-M	03-NmW	03-NmW	03-NmW
19	2-F	03-NmW	03-NmW	03-NmW
21	F	03-NmW	03-NmW	03-NmW
22	1-M	03-NmW	03-NmW	03-NmW
23	1-M	03-NmW	03-NmW	03-NmW
27	2-F	03-NmW	03-NmW	03-NmW
32	1-M	03-NmW	03-NmW	03-NmW
37	2-F	03-NmW	03-NmW	03-NmW
40	1-M	03-NmW	03-NmW	03-NmW
40	2-F	03-NmW	03-NmW	03-NmW
19	1-M	03-NmW	Negative	03-NmW
19	2-F	03-NmW	Negative	03-NmW
53	1-M	03-NmW	Negative	03-NmW
40	1-M	H. influenzae (non-b)	H. influenzae (non-b)	H. influenzae (non-b)
52	2-F	Negative	03-NmW	Negative
19	1-M	Negative	Negative	Negative
19	1-M	Negative	Negative	Negative
19	1-M	Negative	Negative	Negative
19	1-M	Negative	Negative	Negative
19	2-F	Negative	Negative	Negative
19	M	Negative	Negative	Negative
20	1-M	Negative	Negative	Negative
20	1-M	Negative	Negative	Negative
20	1-M	Negative	Negative	Negative
20	2-F	Negative	Negative	Negative
20	2-F	Negative	Negative	Negative
21	1-M	Negative	Negative	Negative
21	2-F	Negative	Negative	Negative
22	1-M	Negative	Negative	Negative
22	1-M	Negative	Negative	Negative
22	1-M	Negative	Negative	Negative
22	2-F	Negative	Negative	Negative
23	2-F	Negative	Negative	Negative
23	2-F	Negative	Negative	Negative
24	2-F	Negative	Negative	Negative
24	2-F	Negative	Negative	Negative
24	2-F	Negative	Negative	Negative
25	2-F	Negative	Negative	Negative
26	1-M	Negative	Negative	Negative
27	2-F	Negative	Negative	Negative
28	2-F	Negative	Negative	Negative
29	2-F	Negative	Negative	Negative
30	2-F	Negative	Negative	Negative
30	2-F	Negative	Negative	Negative
31	2-F	Negative	Negative	Negative
31	2-F	Negative	Negative	Negative
32	2-F	Negative	Negative	Negative
32	2-F	Negative	Negative	Negative
34	2-F	Negative	Negative	Negative
35	1-M	Negative	Negative	Negative
35	1-M	Negative	Negative	Negative
36	1-M	Negative	Negative	Negative
37	1-M	Negative	Negative	Negative
37	1-M	Negative	Negative	Negative
37	2-F	Negative	Negative	Negative
38	1-M	Negative	Negative	Negative
38	2-F	Negative	Negative	Negative
38	2-F	Negative	Negative	Negative
38	2-F	Negative	Negative	Negative
39	2-F	Negative	Negative	Negative
41	1-M	Negative	Negative	Negative
41	2-F	Negative	Negative	Negative
42	1-M	Negative	Negative	Negative
42	1-M	Negative	Negative	Negative
42	2-F	Negative	Negative	Negative
43	1-M	Negative	Negative	Negative
43	2-F	Negative	Negative	Negative
44	1-M	Negative	Negative	Negative
44	1-M	Negative	Negative	Negative
44	2-F	Negative	Negative	Negative
44	2-F	Negative	Negative	Negative
45	1-M	Negative	Negative	Negative
45	1-M	Negative	Negative	Negative
45	2-F	Negative	Negative	Negative
46	2-F	Negative	Negative	Negative
47	2-F	Negative	Negative	Negative
48	1-M	Negative	Negative	Negative
48	2-F	Negative	Negative	Negative
49	1-M	Negative	Negative	Negative
49	2-F	Negative	Negative	Negative
49	2-F	Negative	Negative	Negative
53	1-M	Negative	Negative	Negative
53	2-F	Negative	Negative	Negative
56	1-M	Negative	Negative	Negative
56	2-F	Negative	Negative	Negative
60	1-M	Negative	Negative	Negative
60	1-M	Negative	Negative	Negative
61	2-F	Negative	Negative	Negative
61	2-F	Negative	Negative	Negative
62	1-M	Negative	Negative	Negative
65	2-F	Negative	Negative	Negative
66	2-F	Negative	Negative	Negative
75	1-M	Negative	Negative	Negative
77	1-M	Negative	Negative	Negative
79	1-M	Negative	Negative	Negative
80	1-M	Negative	Negative	Negative
80	2-F	Negative	Negative	Negative
81	1-M	Negative	Negative	Negative
81	1-M	Negative	Negative	Negative
82	2-F	Negative	Negative	Negative
38	1-M	Negative	S. pneumoniae	S. pneumoniae
80	2-F	S. pneumoniae	S. pneumoniae	S. pneumoniae
52	1-M	S. pneumoniae	S. pneumoniae	S. pneumoniae
30	1-M	S. pneumoniae	S. pneumoniae	S. pneumoniae
50	1-M	S. pneumoniae	S. pneumoniae	S. pneumoniae
25	1-M	S. pneumoniae	S. pneumoniae	S. pneumoniae
35	2-F	S. pneumoniae	S. pneumoniae	S. pneumoniae
40	2-F	S. pneumoniae	Negative	S. pneumoniae
45	2-F	S. pneumoniae	S. pneumoniae	S. pneumoniae
47	2-F	S. pneumoniae	S. pneumoniae	S. pneumoniae
60	1-M	S. pneumoniae	S. pneumoniae	S. pneumoniae
67	2-F	S. pneumoniae	S. pneumoniae	S. pneumoniae
70	1-M	S. pneumoniae	S. pneumoniae	S. pneumoniae
22	2-F	S. pneumoniae	S. pneumoniae	S. pneumoniae
21	2-F	S. pneumoniae	S. pneumoniae	S. pneumoniae
21	M	S. pneumoniae	S. pneumoniae	S. pneumoniae
22	1-M	S. pneumoniae	S. pneumoniae	S. pneumoniae
25	2-F	S. pneumoniae	S. pneumoniae	S. pneumoniae
25	2-F	S. pneumoniae	S. pneumoniae	S. pneumoniae
25	2-F	S. pneumoniae	S. pneumoniae	S. pneumoniae
25	M	S. pneumoniae	S. pneumoniae	S. pneumoniae
28	2-F	S. pneumoniae	S. pneumoniae	S. pneumoniae
30	1-M	S. pneumoniae	S. pneumoniae	S. pneumoniae
32	1-M	S. pneumoniae	S. pneumoniae	S. pneumoniae
34	F	S. pneumoniae	S. pneumoniae	S. pneumoniae
35	1-M	S. pneumoniae	S. pneumoniae	S. pneumoniae
38	1-M	S. pneumoniae	S. pneumoniae	S. pneumoniae
38	1-M	S. pneumoniae	S. pneumoniae	S. pneumoniae
39	1-M	S. pneumoniae	S. pneumoniae	S. pneumoniae
41	1-M	S. pneumoniae	S. pneumoniae	S. pneumoniae
41	2-F	S. pneumoniae	S. pneumoniae	S. pneumoniae
44	1-M	S. pneumoniae	S. pneumoniae	S. pneumoniae
45	2-F	S. pneumoniae	S. pneumoniae	S. pneumoniae
46	2-F	S. pneumoniae	S. pneumoniae	S. pneumoniae
54	1-M	S. pneumoniae	S. pneumoniae	S. pneumoniae
55	1-M	S. pneumoniae	S. pneumoniae	S. pneumoniae
61	1-M	S. pneumoniae	S. pneumoniae	S. pneumoniae
65	2-F	S. pneumoniae	S. pneumoniae	S. pneumoniae
77	2-F	S. pneumoniae	S. pneumoniae	S. pneumoniae
84	2-F	S. pneumoniae	S. pneumoniae	S. pneumoniae
85	1-M	S. pneumoniae	S. pneumoniae	S. pneumoniae
35	2-F	S. pneumoniae	S. pneumoniae	S. pneumoniae
69	1-M	S. pneumoniae	S. pneumoniae	S. pneumoniae
32	1-M	S. pneumoniae	S. pneumoniae	S. pneumoniae
22	1-M	S. pneumoniae	S. pneumoniae	S. pneumoniae
56	1-M	S. pneumoniae	S. pneumoniae	S. pneumoniae
56	1-M	S. pneumoniae	S. pneumoniae	S. pneumoniae
42	2-F	S. pneumoniae	S. pneumoniae	S. pneumoniae
